# Supplementary material for: Differential Interventional Effects of Omega-6 and Omega-3 Polyunsaturated Fatty Acids on High Fat Diet-Induced Obesity and Hepatic Pathology
Source: Int J Mol Sci. 2023 Dec 8;24(24):17261. doi: 10.3390/ijms242417261 (PMC10743920; doi:10.3390/ijms242417261)
Supplement: Supplementary file 1 [file ijms-24-17261-s001.zip]

Archive with 1 entries (1 files):
- ijms-2717019-supplementary.pdf
